# Supplementary material for: Association Between Urinary Metal Levels and Chronic Kidney Dysfunction in Rural China: A Study on Sex-Specific Differences
Source: Toxics. 2025 Jan 14;13(1):55. doi: 10.3390/toxics13010055 (PMC11768882; doi:10.3390/toxics13010055)
Supplement: Supplementary file 1 [file toxics-13-00055-s001.zip]

Archive with 1 entries (1 files):
- toxics-3404776-supplementary.pdf
